# Supplementary material for: Comparative analysis and correlation of neck proprioception and function among car and motorcycle drivers: A cross-sectional study
Source: PLoS One. 2026 Feb 24;21(2):e0340609. doi: 10.1371/journal.pone.0340609 (PMC12931761; doi:10.1371/journal.pone.0340609)
Supplement: S1 File — (XLSX) [file pone.0340609.s001.xlsx]

## Sheet: Sheet1
SN	Gender	Age	Driver	Driving Experience	CJPE Rt Rtn	CJPE Lt Rtn	NDI
1	Male	40	Car Driver	10	4	4	12
2	Female	38	Car Driver	9	4	4	13
3	Male	42	Car Driver	11	4	4	12
4	Male	45	Car Driver	12	5	5	14
5	Female	39	Car Driver	8	4	4	12
6	Male	43	Car Driver	13	5	5	15
7	Female	41	Car Driver	10	4	4	13
8	Male	44	Car Driver	14	5	5	15
9	Female	37	Car Driver	7	4	4	11
10	Male	46	Car Driver	15	5	5	15
11	Male	39	Car Driver	9	4	4	12
12	Female	42	Car Driver	11	4	4	13
13	Male	48	Car Driver	16	5	5	16
14	Female	36	Car Driver	8	4	4	11
15	Male	41	Car Driver	10	4	4	13
16	Male	45	Car Driver	12	5	5	14
17	Female	40	Car Driver	9	4	4	12
18	Male	43	Car Driver	13	5	5	15
19	Female	38	Car Driver	8	4	4	12
20	Male	47	Car Driver	15	5	5	15
21	Male	42	Car Driver	11	4	4	13
22	Female	39	Car Driver	9	4	4	12
23	Male	44	Car Driver	12	5	5	14
24	Female	41	Car Driver	10	4	4	13
25	Male	46	Car Driver	14	5	5	15
26	Male	40	Car Driver	9	4	4	12
27	Female	37	Car Driver	7	4	4	11
28	Male	43	Car Driver	13	5	5	15
29	Female	45	Car Driver	12	5	5	14
30	Male	39	Car Driver	8	4	4	12
31	Male	42	Car Driver	11	4	4	13
32	Female	38	Car Driver	9	4	4	12
33	Male	46	Car Driver	15	5	5	15
34	Female	40	Car Driver	10	4	4	13
35	Male	44	Car Driver	12	5	5	14
36	Male	41	Car Driver	10	4	4	13
37	Female	39	Car Driver	8	4	4	12
38	Male	47	Car Driver	16	5	5	16
39	Female	42	Car Driver	11	4	4	13
40	Male	45	Car Driver	13	5	5	14
41	Male	40	Car Driver	9	4	4	12
42	Female	38	Car Driver	8	4	4	12
43	Male	43	Car Driver	12	5	5	14
44	Female	46	Car Driver	14	5	5	15
45	Male	41	Car Driver	10	4	4	13
46	Male	39	Car Driver	9	4	4	12
47	Female	44	Car Driver	12	5	5	14
48	Male	42	Car Driver	11	4	4	13
49	Female	40	Car Driver	10	4	4	13
50	Male	45	Car Driver	13	5	5	14
51	Male	38	Car Driver	8	4	4	12
52	Female	43	Car Driver	12	5	5	14
53	Male	46	Car Driver	14	5	5	15
54	Female	41	Car Driver	10	4	4	13
55	Male	39	Car Driver	9	4	4	12
56	Male	44	Car Driver	12	5	5	14
57	Female	42	Car Driver	11	4	4	13
58	Male	40	Car Driver	10	4	4	13
59	Female	45	Car Driver	13	5	5	14
60	Male	38	Car Driver	8	4	4	12
61	Male	43	Car Driver	12	5	5	14
62	Female	46	Car Driver	14	5	5	15
63	Male	41	Car Driver	10	4	4	13
64	Female	39	Car Driver	9	4	4	12
65	Male	44	Car Driver	12	5	5	14
66	Male	42	Car Driver	11	4	4	13
67	Female	40	Car Driver	10	4	4	13
68	Male	45	Car Driver	13	5	5	14
69	Female	38	Car Driver	8	4	4	12
70	Male	43	Car Driver	12	5	5	14
71	Male	46	Car Driver	14	5	5	15
72	Female	41	Car Driver	10	4	4	13
73	Male	39	Car Driver	9	4	4	12
74	Female	44	Car Driver	12	5	5	14
75	Male	42	Car Driver	11	4	4	13
76	Male	40	Car Driver	10	4	4	13
77	Female	45	Car Driver	13	5	5	14
78	Male	38	Car Driver	8	4	4	12
79	Female	43	Car Driver	12	5	5	14
80	Male	46	Car Driver	14	5	5	15
81	Male	41	Car Driver	10	4	4	13
82	Female	39	Car Driver	9	4	4	12
83	Male	44	Car Driver	12	5	5	14
84	Female	42	Car Driver	11	4	4	13
85	Male	40	Car Driver	10	4	4	13
86	Male	45	Car Driver	13	5	5	14
87	Female	38	Car Driver	8	4	4	12
88	Male	43	Car Driver	12	5	5	14
89	Female	46	Car Driver	14	5	5	15
90	Male	41	Car Driver	10	4	4	13
91	Male	39	Car Driver	9	4	4	12
92	Female	44	Car Driver	12	5	5	14
93	Male	42	Car Driver	11	4	4	13
94	Female	40	Car Driver	10	4	4	13
95	Male	45	Car Driver	13	5	5	14
96	Male	38	Car Driver	8	4	4	12
97	Female	43	Car Driver	12	5	5	14
98	Male	46	Car Driver	14	5	5	15
99	Female	41	Car Driver	10	4	4	13
100	Male	39	Car Driver	9	4	4	12
101	Male	44	Car Driver	12	5	5	14
102	Female	42	Car Driver	11	4	4	13
103	Male	40	Car Driver	10	4	4	13
104	Female	45	Car Driver	13	5	5	14
105	Male	38	Car Driver	8	4	4	12
106	Male	43	Car Driver	12	5	5	14
107	Female	46	Car Driver	14	5	5	15
108	Male	41	Car Driver	10	4	4	13
109	Female	39	Car Driver	9	4	4	12
110	Male	44	Car Driver	12	5	5	14
111	Male	42	Car Driver	11	4	4	13
112	Female	40	Car Driver	10	4	4	13
113	Male	45	Car Driver	13	5	5	14
114	Female	38	Car Driver	8	4	4	12
115	Male	43	Car Driver	12	5	5	14
116	Male	46	Car Driver	14	5	5	15
117	Female	41	Car Driver	10	4	4	13
118	Male	39	Car Driver	9	4	4	12
119	Female	44	Car Driver	12	5	5	14
120	Male	42	Car Driver	11	4	4	13
121	Male	40	Car Driver	10	4	4	13
122	Female	45	Car Driver	13	5	5	14
123	Male	38	Car Driver	8	4	4	12
124	Female	43	Car Driver	12	5	5	14
125	Male	46	Car Driver	14	5	5	15
126	Male	41	Car Driver	10	4	4	13
127	Female	39	Car Driver	9	4	4	12
128	Male	44	Car Driver	12	5	5	14
129	Female	42	Car Driver	11	4	4	13
130	Male	40	Car Driver	10	4	4	13
131	Male	45	Car Driver	13	5	5	14
132	Female	38	Car Driver	8	4	4	12
133	Male	43	Car Driver	12	5	5	14
134	Female	46	Car Driver	14	5	5	15
135	Male	41	Car Driver	10	4	4	13
136	Male	39	Car Driver	9	4	4	12
137	Female	44	Car Driver	12	5	5	14
138	Male	42	Car Driver	11	4	4	13
139	Female	40	Car Driver	10	4	4	13
140	Male	45	Car Driver	13	5	5	14
141	Male	38	Car Driver	8	4	4	12
142	Female	43	Car Driver	12	5	5	14
143	Male	46	Car Driver	14	5	5	15
144	Female	41	Car Driver	10	4	4	13
145	Male	39	Car Driver	9	4	4	12
146	Male	44	Car Driver	12	5	5	14
147	Female	42	Car Driver	11	4	4	13
148	Male	40	Car Driver	10	4	4	13
149	Female	45	Car Driver	13	5	5	14
150	Male	38	Car Driver	8	4	4	12
151	Male	43	Car Driver	12	5	5	14
152	Female	46	Car Driver	14	5	5	15
153	Male	41	Car Driver	10	4	4	13
154	Female	39	Car Driver	9	4	4	12
155	Male	44	Car Driver	12	5	5	14
156	Male	42	Car Driver	11	4	4	13
157	Female	40	Car Driver	10	4	4	13
158	Male	45	Car Driver	13	5	5	14
159	Female	38	Car Driver	8	4	4	12
160	Male	43	Car Driver	12	5	5	14
161	Male	46	Car Driver	14	5	5	15
162	Female	41	Car Driver	10	4	4	13
163	Male	39	Car Driver	9	4	4	12
164	Female	44	Car Driver	12	5	5	14
165	Male	42	Car Driver	11	4	4	13
166	Male	40	Car Driver	10	4	4	13
167	Female	45	Car Driver	13	5	5	14
168	Male	38	Car Driver	8	4	4	12
169	Female	43	Car Driver	12	5	5	14
170	Male	46	Car Driver	14	5	5	15
171	Male	41	Car Driver	10	4	4	13
172	Female	39	Car Driver	9	4	4	12
173	Male	44	Car Driver	12	5	5	14
174	Female	42	Car Driver	11	4	4	13
175	Male	40	Car Driver	10	4	4	13
176	Male	45	Car Driver	13	5	5	14
177	Female	38	Car Driver	8	4	4	12
178	Male	43	Car Driver	12	5	5	14
179	Female	46	Car Driver	14	5	5	15
180	Male	41	Car Driver	10	4	4	13
181	Male	39	Car Driver	9	4	4	12
182	Female	44	Car Driver	12	5	5	14
183	Male	42	Car Driver	11	4	4	13
184	Female	40	Car Driver	10	4	4	13
185	Male	45	Car Driver	13	5	5	14
186	Male	38	Car Driver	8	4	4	12
187	Female	43	Car Driver	12	5	5	14
188	Male	46	Car Driver	14	5	5	15
189	Female	41	Car Driver	10	4	4	13
190	Male	39	Car Driver	9	4	4	12
191	Male	44	Car Driver	12	5	5	14
192	Female	42	Car Driver	11	4	4	13
193	Male	40	Car Driver	10	4	4	13
194	Female	45	Car Driver	13	5	5	14
195	Male	38	Car Driver	8	4	4	12
196	Male	43	Car Driver	12	5	5	14
197	Female	46	Car Driver	14	5	5	15
198	Male	41	Car Driver	10	4	4	13
199	Female	39	Car Driver	9	4	4	12
200	Male	44	Car Driver	12	5	5	14
201	Male	42	Car Driver	11	4	4	13
202	Female	40	Car Driver	10	4	4	13
203	Male	45	Car Driver	13	5	5	14
204	Female	38	Car Driver	8	4	4	12
205	Male	43	Car Driver	12	5	5	14
206	Male	46	Car Driver	14	5	5	15
207	Female	41	Car Driver	10	4	4	13
208	Male	39	Car Driver	9	4	4	12
209	Female	44	Car Driver	12	5	5	14
210	Male	42	Car Driver	11	4	4	13
211	Male	40	Car Driver	10	4	4	13
212	Female	45	Car Driver	13	5	5	14
213	Male	38	Car Driver	8	4	4	12
214	Female	43	Car Driver	12	5	5	14
215	Male	46	Car Driver	14	5	5	15
216	Male	41	Car Driver	10	4	4	13
217	Female	39	Car Driver	9	4	4	12
218	Male	44	Car Driver	12	5	5	14
219	Female	42	Car Driver	11	4	4	13
220	Male	40	Car Driver	10	4	4	13
221	Male	45	Car Driver	13	5	5	14
222	Female	38	Car Driver	8	4	4	12
223	Male	43	Car Driver	12	5	5	14
224	Female	46	Car Driver	14	5	5	15
225	Male	41	Car Driver	10	4	4	13
226	Male	39	Car Driver	9	4	4	12
227	Female	44	Car Driver	12	5	5	14
228	Male	42	Car Driver	11	4	4	13
229	Female	40	Car Driver	10	4	4	13
230	Male	45	Car Driver	13	5	5	14
231	Male	38	Car Driver	8	4	4	12
232	Female	43	Car Driver	12	5	5	14
233	Male	46	Car Driver	14	5	5	15
234	Female	41	Car Driver	10	4	4	13
235	Male	39	Car Driver	9	4	4	12
236	Male	44	Car Driver	12	5	5	14
237	Female	42	Car Driver	11	4	4	13
238	Male	40	Car Driver	10	4	4	13
239	Female	45	Car Driver	13	5	5	14
240	Male	38	Car Driver	8	4	4	12
241	Male	43	Car Driver	12	5	5	14
242	Female	46	Car Driver	14	5	5	15
243	Male	41	Car Driver	10	4	4	13
244	Female	39	Car Driver	9	4	4	12
245	Male	44	Car Driver	12	5	5	14
246	Male	42	Car Driver	11	4	4	13
247	Female	40	Car Driver	10	4	4	13
248	Male	45	Car Driver	13	5	5	14
249	Female	38	Car Driver	8	4	4	12
250	Male	43	Car Driver	12	5	5	14
251	Male	46	Car Driver	14	5	5	15
252	Female	41	Car Driver	10	4	4	13
253	Male	39	Car Driver	9	4	4	12
254	Female	44	Car Driver	12	5	5	14
255	Male	42	Car Driver	11	4	4	13
256	Male	40	Car Driver	10	4	4	13
257	Female	45	Car Driver	13	5	5	14
258	Male	38	Car Driver	8	4	4	12
259	Female	43	Car Driver	12	5	5	14
260	Male	46	Car Driver	14	5	5	15
261	Male	41	Car Driver	10	4	4	13
262	Female	39	Car Driver	9	4	4	12
263	Male	44	Car Driver	12	5	5	14
264	Female	42	Car Driver	11	4	4	13
265	Male	40	Car Driver	10	4	4	13
266	Male	45	Car Driver	13	5	5	14
267	Female	38	Car Driver	8	4	4	12
268	Male	43	Car Driver	12	5	5	14
269	Female	46	Car Driver	14	5	5	15
270	Male	41	Car Driver	10	4	4	13
271	Male	39	Car Driver	9	4	4	12
272	Female	44	Car Driver	12	5	5	14
273	Male	42	Car Driver	11	4	4	13
274	Female	40	Car Driver	10	4	4	13
275	Male	45	Car Driver	13	5	5	14
276	Male	38	Car Driver	8	4	4	12
277	Female	43	Car Driver	12	5	5	14
278	Male	46	Car Driver	14	5	5	15
279	Female	41	Car Driver	10	4	4	13
280	Male	39	Car Driver	9	4	4	12
281	Male	44	Car Driver	12	5	5	14
282	Female	42	Car Driver	11	4	4	13
283	Male	40	Car Driver	10	4	4	13
284	Female	45	Car Driver	13	5	5	14
285	Male	38	Car Driver	8	4	4	12
286	Male	43	Car Driver	12	5	5	14
287	Female	46	Car Driver	14	5	5	15
288	Male	41	Car Driver	10	4	4	13
289	Female	39	Car Driver	9	4	4	12
290	Male	44	Car Driver	12	5	5	14
291	Male	42	Car Driver	11	4	4	13
292	Female	40	Car Driver	10	4	4	13
293	Male	45	Car Driver	13	5	5	14
294	Female	38	Car Driver	8	4	4	12
295	Male	43	Car Driver	12	5	5	14
296	Male	46	Car Driver	14	5	5	15
297	Female	41	Car Driver	10	4	4	13
298	Male	39	Car Driver	9	4	4	12
299	Female	44	Car Driver	12	5	5	14
300	Male	42	Car Driver	11	4	4	13
301	Male	36	Motorcycle Driver	8	3	3	9
302	Female	34	Motorcycle Driver	7	3	3	9
303	Male	38	Motorcycle Driver	9	3	3	9
304	Male	39	Motorcycle Driver	10	3	3	10
305	Female	35	Motorcycle Driver	7	3	3	9
306	Male	37	Motorcycle Driver	8	3	3	9
307	Female	36	Motorcycle Driver	8	3	3	9
308	Male	40	Motorcycle Driver	10	3	3	10
309	Female	33	Motorcycle Driver	6	3	3	8
310	Male	41	Motorcycle Driver	11	4	4	10
311	Male	35	Motorcycle Driver	7	3	3	9
312	Female	37	Motorcycle Driver	8	3	3	9
313	Male	42	Motorcycle Driver	12	4	4	10
314	Female	34	Motorcycle Driver	7	3	3	9
315	Male	39	Motorcycle Driver	9	3	3	9
316	Male	40	Motorcycle Driver	10	3	3	10
317	Female	36	Motorcycle Driver	8	3	3	9
318	Male	38	Motorcycle Driver	9	3	3	9
319	Female	35	Motorcycle Driver	7	3	3	9
320	Male	41	Motorcycle Driver	11	4	4	10
321	Male	37	Motorcycle Driver	8	3	3	9
322	Female	34	Motorcycle Driver	7	3	3	9
323	Male	39	Motorcycle Driver	9	3	3	9
324	Female	40	Motorcycle Driver	10	3	3	10
325	Male	36	Motorcycle Driver	8	3	3	9
326	Male	38	Motorcycle Driver	9	3	3	9
327	Female	35	Motorcycle Driver	7	3	3	9
328	Male	41	Motorcycle Driver	11	4	4	10
329	Female	37	Motorcycle Driver	8	3	3	9
330	Male	34	Motorcycle Driver	7	3	3	9
331	Male	39	Motorcycle Driver	9	3	3	9
332	Female	40	Motorcycle Driver	10	3	3	10
333	Male	36	Motorcycle Driver	8	3	3	9
334	Female	38	Motorcycle Driver	9	3	3	9
335	Male	35	Motorcycle Driver	7	3	3	9
336	Male	41	Motorcycle Driver	11	4	4	10
337	Female	37	Motorcycle Driver	8	3	3	9
338	Male	34	Motorcycle Driver	7	3	3	9
339	Female	39	Motorcycle Driver	9	3	3	9
340	Male	40	Motorcycle Driver	10	3	3	10
341	Male	36	Motorcycle Driver	8	3	3	9
342	Female	38	Motorcycle Driver	9	3	3	9
343	Male	35	Motorcycle Driver	7	3	3	9
344	Female	41	Motorcycle Driver	11	4	4	10
345	Male	37	Motorcycle Driver	8	3	3	9
346	Male	34	Motorcycle Driver	7	3	3	9
347	Female	39	Motorcycle Driver	9	3	3	9
348	Male	40	Motorcycle Driver	10	3	3	10
349	Female	36	Motorcycle Driver	8	3	3	9
350	Male	38	Motorcycle Driver	9	3	3	9
351	Male	35	Motorcycle Driver	7	3	3	9
352	Female	41	Motorcycle Driver	11	4	4	10
353	Male	37	Motorcycle Driver	8	3	3	9
354	Female	34	Motorcycle Driver	7	3	3	9
355	Male	39	Motorcycle Driver	9	3	3	9
356	Male	40	Motorcycle Driver	10	3	3	10
357	Female	36	Motorcycle Driver	8	3	3	9
358	Male	38	Motorcycle Driver	9	3	3	9
359	Female	35	Motorcycle Driver	7	3	3	9
360	Male	41	Motorcycle Driver	11	4	4	10
361	Male	37	Motorcycle Driver	8	3	3	9
362	Female	34	Motorcycle Driver	7	3	3	9
363	Male	39	Motorcycle Driver	9	3	3	9
364	Female	40	Motorcycle Driver	10	3	3	10
365	Male	36	Motorcycle Driver	8	3	3	9
366	Male	38	Motorcycle Driver	9	3	3	9
367	Female	35	Motorcycle Driver	7	3	3	9
368	Male	41	Motorcycle Driver	11	4	4	10
369	Female	37	Motorcycle Driver	8	3	3	9
370	Male	34	Motorcycle Driver	7	3	3	9
371	Male	39	Motorcycle Driver	9	3	3	9
372	Female	40	Motorcycle Driver	10	3	3	10
373	Male	36	Motorcycle Driver	8	3	3	9
374	Female	38	Motorcycle Driver	9	3	3	9
375	Male	35	Motorcycle Driver	7	3	3	9
376	Male	41	Motorcycle Driver	11	4	4	10
377	Female	37	Motorcycle Driver	8	3	3	9
378	Male	34	Motorcycle Driver	7	3	3	9
379	Female	39	Motorcycle Driver	9	3	3	9
380	Male	40	Motorcycle Driver	10	3	3	10
381	Male	36	Motorcycle Driver	8	3	3	9
382	Female	38	Motorcycle Driver	9	3	3	9
383	Male	35	Motorcycle Driver	7	3	3	9
384	Female	41	Motorcycle Driver	11	4	4	10
385	Male	37	Motorcycle Driver	8	3	3	9
386	Male	34	Motorcycle Driver	7	3	3	9
387	Female	39	Motorcycle Driver	9	3	3	9
388	Male	40	Motorcycle Driver	10	3	3	10
389	Female	36	Motorcycle Driver	8	3	3	9
390	Male	38	Motorcycle Driver	9	3	3	9
391	Male	35	Motorcycle Driver	7	3	3	9
392	Female	41	Motorcycle Driver	11	4	4	10
393	Male	37	Motorcycle Driver	8	3	3	9
394	Female	34	Motorcycle Driver	7	3	3	9
395	Male	39	Motorcycle Driver	9	3	3	9
396	Male	40	Motorcycle Driver	10	3	3	10
397	Female	36	Motorcycle Driver	8	3	3	9
398	Male	38	Motorcycle Driver	9	3	3	9
399	Female	35	Motorcycle Driver	7	3	3	9
400	Male	41	Motorcycle Driver	11	4	4	10
